# Supplementary material for: Common midwife toad ranaviruses replicate first in the oral cavity of smooth newts (Lissotriton vulgaris) and show distinct strain-associated pathogenicity
Source: Sci Rep. 2019 Mar 14;9:4453. doi: 10.1038/s41598-019-41214-0 (PMC6418247; doi:10.1038/s41598-019-41214-0)
Supplement: Supplementary file 2 — Supplementary Table S1. Experimental animal data [file 41598_2019_41214_MOESM2_ESM.xlsx]

## Sheet: Blad1
Supplementary Table S1. Experimental animal data. Individual animal data including code number, place of capture, weight and lenght prior to experiment, clinical signs, experimental treatment, date of euthanasia and macroscopic lesions during necropsy and lenght and weight at the moment of euthanasia.
Code	Place	Sex	Weight (g)	Lenght (cm)	Remarks	Infection date	Treatment	Euthanasia date	Remarks after euthanasia (Lesions)	Weight (g)2	Lenght (cm)2
1	Cambridge	Male	2.136	4.2		2017-06-19	CMTV I	2017-06-19		2.1	4.3
2	Essex	Male	1.342	3.7		2017-06-19	CMTV I	2017-06-19		1.2	3.5
3	Cambridge	Male	1.932	4.5		2017-06-19	CMTV I	2017-06-19		1.8	4
4	Essex	Female	1.294	3.7		2017-06-19	CMTV I	2017-06-22		1.1	3.3
5	Essex	Male	1.438	4		2017-06-19	CMTV I	2017-06-22	Fluids intestines	1.4	4
6	Cambridge	Male	1.752	4.1		2017-06-19	CMTV I	2017-06-22		1.6	3.9
7	Cambridge	Female	1.847	3.9		2017-06-19	CMTV I	2017-06-25		1.5	3.9
8	Cambridge	Male	1.493	4	22-6 Not eating much	2017-06-19	CMTV I	2017-06-25		1.3	3.9
9	Essex	Male	1.566	4	21-6 Skin molt	2017-06-19	CMTV I	2017-06-25	Oedema abdomen, white pin point areas on the surface liver	1.3	3.9
10	Essex	Female	1.783	3.7		2017-06-19	CMTV I	2017-06-28	Bleeding mouth	1.7	3.8
11	Essex	Female	1.068	3.2	26-6 Human endpoint	2017-06-19	CMTV I	2017-06-26	Human end point, hepatomegaly	1	3.5
12	Cambridge	Female	1.663	3.5		2017-06-19	CMTV I	2017-06-28	bleeding mouth, fluid intestine	2	3.8
13	Cambridge	Male	1.849	4.3	29-6 Died, Bleeding tail	2017-06-19	CMTV I	2017-06-29	Fluids stomach, hemorrhage kidney, hepatomegaly	2	4
14	Cambridge	Male	2.472	4.2		2017-06-19	CMTV I	2017-07-01	Mouth bleeding, ascites, hepatomegaly, congested kidneys	1.89	4.3
15	Essex	Male	1.712	4.2	24-6 Left side Black spot, 28-8 Died, white mucus on tail, small bleeding on base of neck, bleeding mouth	2017-06-19	CMTV I	2017-06-28	Fluids intestines + stomach, hepatomegaly, haemorrhage kidney	1.6	4.2
	c=8 e=7	m=10 f=5	1.6898	3.94667						1.566	3.88667
16	Cambridge	Female	2.052	3.9		2017-06-19	CMTV III	2017-06-19		2.1	4
17	Essex	Male	1.247	3.7		2017-06-19	CMTV III	2017-06-19		1.2	3.6
18	Essex	Male	1.406	3.7		2017-06-19	CMTV III	2017-06-19		1	3.5
19	Cambridge	Male	1.615	4.2	21-6 Emaciated	2017-06-19	CMTV III	2017-06-22		1.4	3.8
20	Cambridge	Male	1.64	4.1		2017-06-19	CMTV III	2017-06-22	Swollen stomage and hepatomegaly	1.6	3.6
21	Cambridge	Female	1.435	3.7		2017-06-19	CMTV III	2017-06-22		1.2	3.6
22	Essex	Male	1.413	3.7	24-6 Dysphagia	2017-06-19	CMTV III	2017-06-25		1.2	3.6
23	Cambridge	Female	2.082	4.2	Visible worm infection	2017-06-19	CMTV III	2017-06-25		1.7	4.1
24	Essex	Male	1.582	4		2017-06-19	CMTV III	2017-06-25		1.3	3.8
25	Essex	Female	1.82	4.2		2017-06-19	CMTV III	2017-06-28		1.7	4.1
26	Essex	Female	1.91	4.1	26-6 Mouth erythema distended abdomen	2017-06-19	CMTV III	2017-06-28	Bleeding mouth, hepatomegaly, ascites, hemorrhagic enteritis	2	3.8
27	Cambridge	Female	1.682	4		2017-06-19	CMTV III	2017-06-28	congestion kidneys	1.5	3.9
28	Cambridge	Male	2.097	4.1		2017-06-19	CMTV III	2017-07-01	Hepatomegaly, fluids intestine	1.85	3.9
29	Essex	Female	1.571	3.8		2017-06-19	CMTV III	2017-07-01	Hepatomegaly	1.43	3.6
30	Cambridge	Male	1.583	4		2017-06-19	CMTV III	2017-07-01	Dark liver	1.38	3.6
	c=8 e=7	m=8 f=7	1.67567	3.96						1.504	3.76667
31	Essex	Female	1.867	3.9		2017-06-19	Medium	2017-06-19		2	3.8
32	Cambridge	Male	1.443	3.6		2017-06-19	Medium	2017-06-19		1.9	3.7
33	Cambridge	Female	1.963	4.2		2017-06-19	Medium	2017-06-19		3.1	4.2
34	Cambridge	Male	1.479	3.8		2017-06-19	Medium	2017-06-22		1.4	3.8
35	Essex	Male	1.67	4.1	21-6 Skin molt	2017-06-19	Medium	2017-06-22		1.5	3.8
36	Essex	Male	1.717	4.3	20-6 Diarhea	2017-06-19	Medium	2017-06-22		1.6	4
37	Essex	Female	1.465	4	24-6 skin molt	2017-06-19	Medium	2017-06-25		1.4	3.6
38	Cambridge	Male	1.65	4.2		2017-06-19	Medium	2017-06-25		1.4	3.9
39	Essex	Male	1.342	3.9		2017-06-19	Medium	2017-06-25		1.2	3.2
40	Cambridge	Female	2.464	4		2017-06-19	Medium	2017-06-28		2.3	3.9
41	Cambridge	Female	1.378	3.3		2017-06-19	Medium	2017-06-28		1.3	3.4
42	Essex	Female	1.756	3.9		2017-06-19	Medium	2017-06-28		1.6	3.8
43	Essex	Female	1.667	3.5		2017-06-19	Medium	2017-07-01		1.62	3.7
44	Cambridge	Male	2.32	4.4		2017-06-19	Medium	2017-07-01		2.16	4
45	Essex	Female	1.68	3.7		2017-06-19	Medium	2017-07-01		1.5	3.8
	c=7 e=8	m=7 f=8	1.72407	3.92						1.732	3.77333
14-6-2017 in individual box
3 mL of virus bath exposure for 6 hours
26-6-2017 Controls eat better then experimental animals
