# Supplementary material for: Common midwife toad ranaviruses replicate first in the oral cavity of smooth newts (Lissotriton vulgaris) and show distinct strain-associated pathogenicity
Source: Sci Rep. 2019 Mar 14;9:4453. doi: 10.1038/s41598-019-41214-0 (PMC6418247; doi:10.1038/s41598-019-41214-0)
Supplement: Supplementary file 3 — Supplementary Table S2. Spearman rank correlation coefficients for lesions per test group [file 41598_2019_41214_MOESM3_ESM.xlsx]

## Sheet: Hoja1
Supplementary Table S2. Z table. Spearman rank correlation coefficients for lesions per test group
	Mock	Group 1	Group 2
Inclusions – Necrosis	NA	0.90	0.68
Inclusions – Vascular damage	NA	0.76	0.46
Necrosis – Vascular damage	0.12	0.73	0.34
