# Supplementary material for: Common midwife toad ranaviruses replicate first in the oral cavity of smooth newts (Lissotriton vulgaris) and show distinct strain-associated pathogenicity
Source: Sci Rep. 2019 Mar 14;9:4453. doi: 10.1038/s41598-019-41214-0 (PMC6418247; doi:10.1038/s41598-019-41214-0)
Supplement: Supplementary file 4 — Supplementary Table S3. Semiquantitative scoring results [file 41598_2019_41214_MOESM4_ESM.xlsx]

## Sheet: Hoja1
Supplementary Table S3. Semiquantitative scoring results
Identification	Treatment	liver	kidney	stomach	intestine	pancreas	heart	spleen	esophagus	reprod.tract	upper resp.tract	mouth mucosa	skin
3160718035	CMTV NL I	0	0	0	0	0	0	0	0	0	0	0	0
	6 hours pi	0	0	0	0	0	0	0	0	0	0	0	0
		0	0	0	0	0	0	0	0	0	0	0	0
	CMTV NL I	liver	kidney	stomach	intestine	pancreas	heart	spleen	esophagus	reprod.tract	upper resp.tract	mouth mucosa	skin
3160718036	6 hours pi	0	0	0	0	0	0	0	0	0	0	0	0
		0	0	0	0	0	0	0	0	0	0	0	0
		0	0	0	0	0	0	0	0	0	0	0	0
	CMTV NL I	liver	kidney	stomach	intestine	pancreas	heart	spleen	esophagus	reprod.tract	upper resp.tract	mouth mucosa	skin
3160718037	6 hours pi	0	0	0	0	0	0	0	0	0	0	0	0
		0	0	0	0	0	0	0	0	0	0	0	0
		0	0	0	0	0	0	0	0	0	0	0	0
	CMTV NL I	liver	kidney	stomach	intestine	pancreas	heart	spleen	esophagus	reprod.tract	upper resp.tract	mouth mucosa	skin
3160718038	3 days pi	0	0	0	0	0	0	0	0	0	0	0	0
		0	0	0	0	0	0	0	0	0	0	1	0
		0	0	1	0	0	0	0	0	0	0	0	0
	CMTV NL I	liver	kidney	stomach	intestine	pancreas	heart	spleen	esophagus	reprod.tract	upper resp.tract	mouth mucosa	skin
3160718039	3 days pi	0	0	0	0	0	0	0	0	0	0	0	0
		0	0	0	0	0	0	0	0	0	0	0	0
		0	0	0	0	0	0	0	0	1	0	0	0
	CMTV NL I	liver	kidney	stomach	intestine	pancreas	heart	spleen	esophagus	reprod.tract	upper resp.tract	mouth mucosa	skin
3160718040	3 days pi	0	0	0	0	0	0	0	0	0	0	0	0
		0	0	0	0	0	0	0	0	0	0	0	0
		0	0	0	0	0	0	0	0	0	0	0	0
	CMTV NL I	liver	kidney	stomach	intestine	pancreas	heart	spleen	esophagus	reprod.tract	upper resp.tract	mouth mucosa	skin
3160718041	6 days pi	0	0	0	0	0	0	0	0	0	0	0	0
		0	0	0	0	0	0	0	0	0	0	0	0
		0	0	0	0	0	0	0	0	0	0	0	0
	CMTV NL I	liver	kidney	stomach	intestine	pancreas	heart	spleen	esophagus	reprod.tract IHC +	upper resp.tract	mouth mucosa	skin
3160726031	6 days pi	1	NP	0	0	0	0	0	0	0	0	2	0
		1	NP	0	0	0	1	1	0	0	3	3	0
		0	NP	0	0	0	2	0	0	0	1	1	0
	CMTV NL I	liver	kidney	stomach	intestine	pancreas	heart	spleen	esophagus	reprod.tract	upper resp.tract	mouth mucosa	skin
3160718043	6 days pi	0	0	0	0	2	0	0	2	0	1	1	0
		0	0	0	0	0	0	1	0	0	2	2	0
		1	0	0	0	0	0	0	0	1	2	1	0
	CMTV NL I	liver	kidney	stomach	intestine	pancreas	heart	spleen	esophagus	reprod.tract IHC+	upper resp.tract	mouth mucosa	skin
3160718044	9 days pi	3	0	0	0	2	0	NP	0	0	0	0	1
		1	0	0	0	2	1	NP	3	2	0	0	1
		0	0	0	0	0	0	NP	0	0	0	0	0
	CMTV NL I	liver	kidney	stomach	intestine	pancreas	heart	spleen	esophagus	reprod.tract IHC +	upper resp.tract	mouth mucosa	skin
3160720030	9 days pi	3	0	2	1	3	0	0	2	0	1	0	1
		1	0	1	1	0	2	3	3	0	2	1	1
		2	0	1	1	0	1	0	3	0	0	0	0
	CMTV NL I	liver	kidney	stomach	intestine	pancreas	heart	spleen	esophagus	reprod.tract	upper resp.tract	mouth mucosa	skin
3160720031	9 days pi	2	2	0	0	0	0	0	0	0	1	1	0
		1	1	2	0	0	0	2	0	0	2	2	2
		0	1	0	0	0	0	2	0	0	0	2	0
	CMTV NL I	liver	kidney	stomach	intestine	pancreas	heart	spleen	esophagus	reprod.tract IHC+	upper resp.tract	mouth mucosa	skin
3160720032	12 days pi	3	0	0	0	1	0	0	0	0	0	0	0
		0	0	0	2	1	0	2	0	0	1	0	0
		0	0	0	2	0	0	0	0	2	0	0	0
	CMTV NL I	liver	kidney	stomach	intestine	pancreas	heart	spleen	esophagus	reprod.tract	upper resp.tract	mouth mucosa	skin
3160720033	12 days pi	2	0	1	0	1	0	NP	0	0	0	1	1
		2	0	0	2	0	0	NP	0	0	2	3	2
		0	0	1	0	0	0	NP	0	0	2	2	1
	CMTV NL I	liver	kidney	stomach	intestine	pancreas	heart	spleen	esophagus	reprod.tract	upper resp.tract	mouth mucosa	skin
3160720034	12 days pi	3	0	1	1	1	0	0	0	0	0	0	0
		0	0	0	2	0	0	0	0	0	2	0	2
		2	0	1	0	0	0	0	0	1	0	0	0

## Sheet: Hoja2
Supplementary Table S3. Semiquantitative scoring results
Identification	Treatment
3160720035		liver	kidney	stomach	intestine	pancreas	heart	spleen	esophagus	reprod.tract	upper resp.tract	mouth mucosa	skin
	CMTV NL III	0	NP	0	0	0	0	0	0	0	0	0	0
	6 hours pi	0	NP	0	0	0	0	0	0	0	0	0	0
		0	NP	0	0	0	0	0	0	0	0	0	0
3160720036		liver	kidney	stomach	intestine	pancreas	heart	spleen	esophagus	reprod.tract	upper resp.tract	mouth mucosa	skin
	CMTV NL III	0	0	0	0	0	0	0	0	0	0	0	0
	6 hours pi	0	0	0	0	0	0	0	0	0	0	0	0
		0	0	0	0	0	0	0	0	0	0	0	0
	CMTV NL III	liver	kidney	stomach	intestine	pancreas	heart	spleen	esophagus	reprod.tract	upper resp.tract	mouth mucosa	skin
3160720037	6 hours pi	0	0	0	0	0	0	0	0	0	0	0	0
		0	0	0	0	0	0	0	0	0	0	0	0
		0	0	0	0	0	0	1	0	0	0	0	0
	CMTV NL III	liver	kidney	stomach	intestine	pancreas	heart	spleen	esophagus	reprod.tract	upper resp.tract	mouth mucosa	skin
3160720038	3 days pi	0	0	0	0	0	0	0	0	0	0	0	0
		0	0	0	0	0	0	0	0	0	0	0	0
		0	0	0	0	0	0	0	0	0	0	0	0
	CMTV NL III	liver	kidney	stomach	intestine	pancreas	heart	spleen	esophagus	reprod.tract	upper resp.tract	mouth mucosa	skin
3160720039	3 days pi	0	0	0	0	0	0	0	0	0	0	0	0
		0	0	0	0	0	0	0	0	0	0	0	0
		0	0	0	0	0	0	0	0	0	0	0	0
	CMTV NL III	liver	kidney	stomach	intestine	pancreas	heart	spleen	esophagus	reprod.tract	upper resp.tract	mouth mucosa	skin
3160722033	3 days pi	0	0	0	0	0	0	0	0	0	0	0	0
		0	0	0	0	0	0	0	0	0	0	0	0
		0	0	0	0	0	0	0	0	0	0	0	0
	CMTV NL III	liver	kidney	stomach	intestine	pancreas	heart	spleen	esophagus	reprod.tract	upper resp.tract	mouth mucosa	skin
3160722034	6 days pi	0	0	0	0	0	0	0	0	0	2	0	0
		0	0	0	0	0	0	0	2	0	2	0	0
		0	0	0	0	0	0	0	0	0	1	0	0
	CMTV NL III	liver	kidney	stomach	intestine	pancreas	heart	spleen	esophagus	reprod.tract	upper resp.tract	mouth mucosa	skin
3160722035	6 days pi	0	0	0	0	0	0	NP	0	0	0	0	0
		0	0	0	0	0	0	NP	0	0	0	1	0
		0	0	0	0	0	0	NP	0	0	0	0	1
	CMTV NL III	liver	kidney	stomach	intestine	pancreas	heart	spleen	esophagus	reprod.tract	upper resp.tract	mouth mucosa	skin
3160722036	6 days pi	0	0	0	0	0	0	0	0	0	0	0	0
		0	0	0	2	0	0	0	2	0	0	0	0
		0	0	0	0	0	0	0	0	0	0	0	0
	CMTV NL III	liver	kidney	stomach	intestine	pancreas	heart	spleen	esophagus	reprod.tract	upper resp.tract	mouth mucosa	skin
3160722037	9 days pi	0	0	0	0	0	0	0	0	0	0	0	0
		0	1	0	0	0	0	0	0	0	0	0	0
		0	0	0	0	0	0	0	0	0	0	0	2
	CMTV NL III	liver	kidney	stomach	intestine	pancreas	heart	spleen	esophagus	reprod.tract	upper resp.tract	mouth mucosa	skin
3160722038	9 days pi	1	0	0	0	0	0	NP	2	0	3	3	1
		0	0	0	0	0	0	NP	2	0	2	2	1
		0	0	0	1	0	0	NP	0	0	3	3	0
	CMTV NL III	liver	kidney	stomach	intestine	pancreas	heart	spleen	esophagus	reprod.tract	upper resp.tract	mouth mucosa	skin
3160722039	9 days pi	0	0	0	0	0	0	0	0	0	0	0	0
		0	0	0	0	0	0	0	0	0	0	0	0
		1	1	0	0	0	0	0	0	0	0	0	0
	CMTV NL III	liver	kidney	stomach	intestine	pancreas	heart	spleen	esophagus	reprod.tract	upper resp.tract	mouth mucosa	skin
3160722040	12 days pi	0	0	0	0	0	0	0	0	0	0	0	0
		0	0	0	0	0	0	0	0	0	0	0	0
		0	0	1	0	0	0	0	0	0	1	0	0
	CMTV NL III	liver	kidney	stomach	intestine	pancreas	heart	spleen	esophagus	reprod.tract	upper resp.tract	mouth mucosa	skin
3160722041	12 days pi	0	0	0	0	0	0	0	0	0	0	0	0
		0	0	0	0	0	0	0	0	0	1	0	0
		0	0	0	0	0	0	0	0	0	0	0	1
	CMTV NL III	liver	kidney	stomach	intestine	pancreas	heart	spleen	esophagus	reprod.tract	upper resp.tract	mouth mucosa	skin
3160722042	12 days pi	0	0	0	0	0	0	0	0	0	0	0	0
		0	0	0	0	0	0	0	0	0	0	0	0
		0	0	0	0	0	0	0	0	0	1	0	0

## Sheet: Hoja3
Supplementary Table S3. Semiquantitative scoring results
Identification	Treatment		liver	kidney	stomach	intestine	pancreas	heart	spleen	esophagus	reprod.tract	upper resp.tract	mouth mucosa	skin
3160725027	Mock	Inclusions	0	0	0	0	0	0	0	0	0	0	0	0
	6 hours pi	Necrosis	0	0	0	0	0	0	0	1	0	0	0	0
		Vascular damage	0	0	1	0	0	0	0	1	0	0	0	0
			liver	kidney	stomach	intestine	pancreas	heart	spleen	esophagus	reprod.tract	upper resp.tract	mouth mucosa	skin
3160725028	Mock	Inclusions	0	NP	0	0	0	0	0	0	0	0	0	0
	6 hours pi	Necrosis	0	NP	0	0	0	0	0	0	0	0	0	0
		Vascular damage	0	NP	0	0	0	0	0	0	0	0	0	0
			liver	kidney	stomach	intestine	pancreas	heart	spleen	esophagus	reprod.tract	upper resp.tract	mouth mucosa	skin
3160725029	Mock	Inclusions	0	0	0	0	0	0	NP	0	0	0	0	0
	6 hours pi	Necrosis	0	0	0	1	2	0	NP	0	0	0	0	0
		Vascular damage	0	0	0	0	0	0	NP	0	0	0	0	0
			liver	kidney	stomach	intestine	pancreas	heart	spleen	esophagus	reprod.tract	upper resp.tract	mouth mucosa	skin
3160725030	Mock	Inclusions	0	0	0	0	0	0	0	0	0	0	0	0
	3 days pi	Necrosis	0	0	0	0	0	0	0	0	0	1	0	0
		Vascular damage	0	0	0	0	0	0	0	0	0	0	0	0
			liver	kidney	stomach	intestine	pancreas	heart	spleen	esophagus	reprod.tract	upper resp.tract	mouth mucosa	skin
3160725031	Mock	Inclusions	0	0	0	0	0	0	NP	0	0	0	0	0
	3 days pi	Necrosis	0	0	0	0	1	0	NP	0	0	0	0	1
		Vascular damage	0	0	0	0	0	0	NP	0	0	0	0	0
			liver	kidney	stomach	intestine	pancreas	heart	spleen	esophagus	reprod.tract	upper resp.tract	mouth mucosa	skin
3160725032	Mock	Inclusions	0	0	0	0	0	0	0	0	0	0	0	0
	3 days pi	Necrosis	0	0	0	0	0	0	0	0	0	0	0	0
		Vascular damage	0	0	0	0	0	0	0	0	0	0	0	0
			liver	kidney	stomach	intestine	pancreas	heart	spleen	esophagus	reprod.tract	upper resp.tract	mouth mucosa	skin
3160725033	Mock	Inclusions	0	0	0	0	0	0	NP	0	0	0	0	0
	6 days pi	Necrosis	0	0	0	0	0	0	NP	0	0	0	0	0
		Vascular damage	1	0	0	0	1	0	NP	0	0	0	0	0
			liver	kidney	stomach	intestine	pancreas	heart	spleen	esophagus	reprod.tract	upper resp.tract	mouth mucosa	skin
3160725034	Mock	Inclusions	0	0	0	0	0	0	NP	0	0	0	0	0
	6 days pi	Necrosis	0	0	0	0	0	0	NP	0	0	0	0	0
		Vascular damage	0	0	0	0	0	0	NP	0	0	0	0	0
			liver	kidney	stomach	intestine	pancreas	heart	spleen	esophagus	reprod.tract	upper resp.tract	mouth mucosa	skin
3160725035	Mock	Inclusions	0	0	0	0	0	0	0	0	0	0	0	0
	6 days pi	Necrosis	0	0	0	0	0	0	0	0	0	0	0	0
		Vascular damage	0	0	0	0	0	0	0	0	0	0	0	0
			liver	kidney	stomach	intestine	pancreas	heart	spleen	esophagus	reprod.tract	upper resp.tract	mouth mucosa	skin
3150725036	Mock	Inclusions	0	NP	0	0	1	0	0	0	0	0	0	0
	9 days pi	Necrosis	0	NP	0	0	0	0	0	0	0	0	1	0
		Vascular damage	0	NP	0	1	0	0	0	0	0	0	0	0
			liver	kidney	stomach	intestine	pancreas	heart	spleen	esophagus	reprod.tract	upper resp.tract	mouth mucosa	skin
3160726026	Mock	Inclusions	0	0	0	0	0	0	0	0	0	0	0	0
	9 days pi	Necrosis	0	0	0	0	0	0	0	0	0	0	0	0
		Vascular damage	0	0	0	0	0	0	0	0	0	0	0	0
			liver	kidney	stomach	intestine	pancreas	heart	spleen	esophagus	reprod.tract	upper resp.tract	mouth mucosa	skin
3160726027	Mock	Inclusions	0	0	0	0	0	0	NP	0	0	0	0	0
	9 days pi	Necrosis	0	0	0	0	0	0	NP	0	0	0	0	0
		Vascular damage	0	0	0	0	0	0	NP	0	0	0	0	0
			liver	kidney	stomach	intestine	pancreas	heart	spleen	esophagus	reprod.tract	upper resp.tract	mouth mucosa	skin
3160726028	Mock	Inclusions	0	0	0	0	0	0	0	0	0	0	0	0
	12 days pi	Necrosis	0	0	0	0	0	0	0	0	0	0	0	0
		Vascular damage	0	0	0	0	0	0	0	0	0	0	0	1
			liver	kidney	stomach	intestine	pancreas	heart	spleen	esophagus	reprod.tract	upper resp.tract	mouth mucosa	skin
3160726029	Mock	Inclusions	0	0	0	0	0	0	0	0	0	0	0	0
	12 days pi	Necrosis	0	0	0	0	0	0	0	0	0	0	0	0
		Vascular damage	0	1	0	0	0	0	1	0	0	0	0	0
			liver	kidney	stomach	intestine	pancreas	heart	spleen	esophagus	reprod.tract	upper resp.tract	mouth mucosa	skin
3160726030	Mock	Inclusions	0	0	0	0	0	0	NP	0	0	0	0	0
	12 days pi	Necrosis	0	0	0	0	0	0	NP	0	0	0	0	0
		Vascular damage	0	0	0	0	0	0	NP	0	0	0	0	0
